# Supplementary material for: Structure-Based Evaluation of Hybrid Lipid–Polymer Nanoparticles: The Role of the Polymeric Guest
Source: Polymers (Basel). 2024 Jan 20;16(2):290. doi: 10.3390/polym16020290 (PMC10818590; doi:10.3390/polym16020290)
Supplement: Supplementary file 1 [file polymers-16-00290-s001.zip]

Archive with 1 entries (1 files):
- polymers-2807099-supplementary.pdf
